# Supplementary material for: Succinylation modification provides new insights for the treatment of immunocompromised individuals with drug-resistant Aspergillus fumigatus infection
Source: Front Immunol. 2023 Apr 17;14:1161642. doi: 10.3389/fimmu.2023.1161642 (PMC10150703; doi:10.3389/fimmu.2023.1161642)
Supplement: Supplementary file 1 [file Table_1.xlsx]

## Sheet: Table
Supplementary Table. The primer information of triazole resistance related genes
Gene	Forward primer (5'-3')	Reverse primer (5'-3')
Cyp51A	GGTGCCGATGCTATGGCTTACGGC	GGTTCTGTTCGGTTCCAAAGCCG
Mdr1	GCTCTGCCTGAAGGTTACGATACG	CAATGGCACGAGCAATGGCAATAC
Mdr2	CTGGCTCTCCTTCTCCCTCCTATC	CGCTCCTCCGCAATCTTAGTCAAG
Mdr3	AGTACGGCACCAGTAGAGCAGTC	AAGATAGTAGTGGACGCAGGGAAGG
AtrF	GAGTCTTTACTGCGTCTTTCTGG	GAGCCGCTTGCATGATACCGG
Cdr1B	GTCTCTAGGGACGATAAATCC	CGACCCTGGCGATTTCTCCTTCC
